# Supplementary material for: Dairy cow health across an intensification gradient in Europe: an integrated multi-indicator assessment
Source: Front Vet Sci. 2026 Jul 20;13:1855637. doi: 10.3389/fvets.2026.1855637 (PMC13430729; doi:10.3389/fvets.2026.1855637)
Supplement: Supplementary file 1 [file Table_1.xlsx]

## Sheet: Feuil1
ID	country	description systeme herbager	Organic	Cheese making	Breed	LU	Milk production	Fat content	protein content	SSC	culling age	culling rate	calving-inter	age-1-calving	mother-death	calve-death	BCS	cleanliness	lameness	NEFA	BHB	CA	PHOS	MG	NA	K	ALB	Urea	Protein
G-101	germany	3_Indoor	Conventionnal	No	Deutsch Holstein	491	10448	39	33.7	231	5.05	34.5	480.5	26.25	12.5	11	2.455	1.975	1.4	71.3	0.695	2.465	1.53	1	138.45	4.55	39.965	4	77.84
G-102	germany	3_Indoor	Conventionnal	No	Deutsch Holstein	303	9574.5	38.7	35	282	4.9	28	404	26.6	18	9	2.48	1.9	1.65	51.2	0.74	2.49	1.66	1.015	137.3	4.44	39.35	3.16	78.12
G-103	germany	3_Indoor	Conventionnal	No	Deutsch Holstein	559	9864	38.9	32.9	181	5	35.6	387	25.7	19	6	2.92	2.05	2	51	0.73	2.46	1.84	1.04	136.7	4.51	39.77	4.43	80.74
G-104	germany	3_Indoor	Conventionnal	No	Deutsch Holstein	611	8711	40.5	33.7	232	4.1	50.9	393	23.7	4	6	2.65	1.9	2.3	52.4	0.85	2.66	1.99	0.94	138.4	4.78	38.63	3.58	79.79
G-105	germany	3_Indoor	Conventionnal	No	Deutsch Holstein	735	8781				4.9	26.3	400	24.9		8	2.275	2.15	2.45	93.4	0.76	2.46	1.75	1.01	139.8	4.26	37.235	4.76	78.33
G-106	germany	3_Indoor	Conventionnal	No	Deutsch Holstein	750	11293	41.9	39	182	5.1	21.4	429	24.9	14	6	3.2	1.5	2.3	84.3	0.59	2.44	1.78	1.02	136.5	4.43	40.09	4.06	79.31
G-107	germany	3_Indoor	Conventionnal	No	Deutsch Holstein	210	9093.5	42.6	35.2	225	4.8	29.8	415	26.3	20.5	10	2.29	2.5	2.3	60.7	0.785	2.445	1.815	0.92	138.95	4.37	36.555	3.99	77.22
G-108	germany	3_Indoor	Conventionnal	No	Deutsch Holstein	212	8260	42.8	35.6	274	4.8	34.7	430	26.1	4	10	2.69	2.825	2.3	65.5	0.73	2.515	1.755	0.925	139.05	4.37	38.055	3.23	79.5
G-110	germany	3_Indoor	Conventionnal	No	Deutsch Holstein	461	11581	41.5	35.5	182	4.6	39.5	413	25.1	14	8	2.5	2.75	2.2	93.9	0.82	2.43	1.82	0.99	138.3	4.7	38.89	3.09	77.47
G-111	germany	3_Indoor	Conventionnal	No	Deutsch Holstein	230	10553	39.3	34	204	4.6	34	424	25.8	7	6	2.5	2.4	1.3	30.9	1.48	2.43	1.92	0.94	134.4	4.19	37.49	1.63	72.51
G-112	germany	3_Indoor	Conventionnal	No	Deutsch Holstein	1001	9912	37	34.9	210	4.6	33.9	392	25.8	10	6	2.48	2	2.1	396	0.58	2.44	1.79	0.96	135.8	4.73	39.97	3.91	75.21
G-113	germany	3_Indoor	Conventionnal	No	Deutsch Holstein	150	9722	40	34.7	218	5.1	32.4	396	24	15	7	2.63	2.2	2	60.4	0.79	2.56	1.86	1	136.4	4.24	39.68	3.86	77.94
G-114	germany	3_Indoor	Conventionnal	No	Deutsch Holstein	1001	9912	37	34.9	210	4.6	33.9	392	25.8	10	6	2.5	1.5	1	60.3	0.69	2.49	1.64	0.99	142	4.63	43.21	4.42	73.85
G-115	germany	3_Indoor	Conventionnal	No	Deutsch Holstein	110	10374	40.2	35	128	5.5	31.1	457	28.7	4	4	2.3	2.7	2	76.4	0.61	2.43	1.88	1.11	144.2	4.4	42.12	6.25	77.58
G-116	germany	3_Indoor	Conventionnal	No	Deutsch Holstein / Fleckvieh	506	8740	40.5	33.1	198	5.1	30.3	398	27	8	4	2.48	2.5	2	236.2	0.69	2.43	1.86	0.96	140.2	4.57	40.02	2.71	78.94
G-117	germany	3_Indoor	Conventionnal	No		88	11900	38.2	33	220	5.4	30.2	427	25.7	4	6	2.56	1.65	1.2	51.4	0.65	2.52	1.65	1.05	140.2	4.62	42.13	3.33	69.95
G-118	germany	3_Indoor	Conventionnal	No	Deutsch Holstein	165	10822	38.8	34.1			28.9	415	24.2	3	10	2.78	1.7	1.3	57.9	0.85	2.42	1.83	0.98	143.1	4.17	40.88	3.51	76.22
G-123	germany	3_Indoor	Conventionnal	No	Deutsch Holstein	418	8882	40.5	34	181	5.4	22.6	402	25.2		4	2.63	3	2	169.9	0.6	2.51	1.58	1.02	140.5	5.16	41.46	3.35	72.55
G-126	germany	2_GraCow	Organic	No	Deutsch Holstein	509					5.05	26.4	412	26.45	13	1	2.505	2.325	1.85	57.5	0.9	2.43	1.76	0.935	139.4	4.325	37.505	3.4	73.335
G-127	germany	2_GraCow	Conventionnal	No	Deutsch Holstein	81	9826	40.4	33.5	238		17.65	411	29			2.255	2.275	1.45	83.5	0.745	2.465	1.645	1.01	141.53	4.505	41.21	4.39	76.035
G-128	germany	2_GraCow	Conventionnal	No	Deutsch Holstein	96	10377.5	39.7	34	136		22.86	411.5	28.5			2.39	1.675	1.25	80	0.8	2.365	1.87	1.045	140.95	4.505	40.675	5.145	75.115
G-129	germany	2_GraCow	Conventionnal	No	Deutsch Holstein	106	11568	41.5	34.7	110			452	26			2.255	2.075	1.25	98	0.795	2.42	1.8	1.005	138.1	4.285	40.675	4.07	75.72
G-130	germany	2_GraCow	Conventionnal	No	Deutsch Holstein	137	8644.5	39.6	34.5	198		21.6	425	28			2.385	1.875	1.25	120.55	0.785	2.375	1.805	0.97	139.65	4.125	39.35	4.255	75.02
G-131	germany	2_GraCow	Conventionnal	No	Deutsch Holstein	103	9417.5	39.7	33.2	235		31	410	27			2.34	2.025	1.3	92.1	0.835	2.315	1.725	0.96	138.5	4.34	39.07	3.91	74.745
G-132	germany	2_GraCow	Conventionnal	No	Deutsch Holstein	115	8600	40.4	34.5	278		12.3	408	26.1			2.25	2.275	2.15	186	0.605	2.355	1.91	0.975	138.35	4.4	39.255	4.25	80.015
G-133	germany	2_GraCow	Conventionnal	No	Deutsch Holstein	229	8511.5	41.3	34.7	248		23.1	422	29			2.555	2.225	1.35	92.7	0.76	2.4	1.875	0.95	139.3	4.475	38.805	4.455	77.07
G-134	germany	2_GraCow	Conventionnal	No	Deutsch Holstein	123	10432	42.6	35.3	266		25.3	412	28			2.49	1.75	1.3	117.05	1.05	2.4	1.7	0.935	138	4.35	40.195	4.235	74.04
G-135	germany	2_GraCow	Organic	No	Deutsch Holstein	78	8400	39.5	34.6			25.3	398	26			2.405	2.08	1.655	80.05	0.63	2.405	1.59	0.965	139.2	4.545	38.185	3.69	78.67
G-136	germany	3_Indoor	Conventionnal	No	Deutsch Holstein	593	10919	41.1	32.3	150	5.2	26	412	25.3	0	10	2.8	2	1	133.1	0.58	2.53	1.78	0.98	135.4	4.44	39.22	3.32	77.52
G-141	germany	3_Indoor	Conventionnal	No	Deutsch Holstein	473		37.3	33.5	212			389	26		6	2.48	2.2	2.5	92.6	0.8	2.28	1.87	0.95	138.9	4.3	35.86	2.98	80.72
F-E1	France	1_LowInput	Organic	No	Prim'Holstein ; Normandes	39	6000	36.8	30.8	307.5	10	20	400	31	2	40	3.09231	1.73846	1.07031	153.8	0.4387	2.3305	1.82553	0.908933	134.201	4.70133	31.2644	3.94423	82.3273
F-E2	France	1_LowInput	Organic	Yes	Montbéliarde ; croisées	13	2000	40	32.7	496.6	11	0	420	36	15	6	2.8617	2.125	1	532.2	0.384143	2.27558	1.86307	0.6902	129.414	4.2854	28.8207	4.19029	71.2351
F-E3	France	1_LowInput	Conventionnal	Yes	Ferrandaise	35	3100	35.3	31.7	117	10	20	380	36	3	3	3.10366	1.34146	1	106.5	0.505538	2.88785	1.65127	0.851423	136.353	4.40583	29.8466	4.13654	67.4137
F-E4	France	1_LowInput	Organic	Yes	Croisé Abondance-Tarine; croiées	19	4600	41.7	32	161.2	10	17	370	36	6	1	3.64	1.81818	1	184.8	0.622563	2.17133	1.66056	0.8794	134.33	4.118	30.9244	2.97894	68.9993
F-E5	France	1_LowInput	Organic	Yes	Brune	25	4400			172.5	9	18	440	33.2	4	10	3.06186	1.12371	1	125.5	0.624556	1.91635	1.71489	0.812765	133.442	4.266	28.9611	1.8245	69.8243
F-E6	France	1_LowInput	Organic	Yes	Simmental; holstein, croisées	80	5500	40.1	32.8	183	7	30	380	31		12	3.45736	1.78909	1.04762	120.377	0.73383	2.15926	1.85255	0.900642	178.811	4.44929	32.0924	3.32214	70.5594
F-E7	France	1_LowInput	Conventionnal	Yes	Montbéliarde	67	6500	43	33.8	75.3333	6	28	382	30	2	4	3.61806	1.46789	1.06494	92.2143	0.946143	2.138	1.77805	0.872805	169.725	4.3455	32.7321	5.39958	71.5625
F-E8	France	1_LowInput	Organic	No	Prim'Holstein	65	4700	41	31.4	257.2	7	30	389	34	3	15	2.79673	1.76636	1.17647	160.026	0.563316	2.00106	1.80708	0.6354	143.584	4.57382	30.9331	2.49281	77.942
F-E9	France	1_LowInput	Organic	No	Normande ; croisées	50	5000	42.9	35.8	224.833	9	30	320	30	0	8	3.16387	1.47899	1.03361	236.5	0.5024	2.0476	1.5406	0.8233	134.52	4.6137	28.7603	4.3063	77.5761
F-E10	France	1_LowInput	Organic	No	Homogène (ferrandaise, vosgienne, abondance)	30	3700	39	32	186.333	11	25	380	33	1	10	3.19417	2	1	122.88	0.4268	2.26891	1.78288	0.911043	131.251	4.68433	32.5723	2.41452	79.2944
F-E11	France	1_LowInput	Organic	No	Tarine	25	4800	42.1	35.2	174.8	10	22	380	30	2	4	3.42222	1.25	1	192.52	0.7206	2.23804	2.16064	0.96692	133.31	4.34929	34.8148	4.05728	78.6419
